# Supplementary material for: The Bioaccessibility of Yak Bone Collagen Hydrolysates: Focus on Analyzing the Variation Regular of Peptides and Free Amino Acids
Source: Foods. 2023 Feb 27;12(5):1003. doi: 10.3390/foods12051003 (PMC10001269; doi:10.3390/foods12051003)
Supplement: Supplementary file 1 [file foods-12-01003-s001.zip]

Archive with 1 entries (1 files):
- foods-2191215-supplementary.pdf
